# Supplementary material for: Pathogen Enzyme-Mediated Alkoxyamine Homolysis as a Killing Mechanism of Aspergillus fumigatus
Source: J Fungi (Basel). 2025 Jul 4;11(7):503. doi: 10.3390/jof11070503 (PMC12299905; doi:10.3390/jof11070503)
Supplement: Supplementary file 1 [file jof-11-00503-s001.zip]

Archive with 1 entries (1 files):
- jof-3674247-supplementary.pdf
